# Supplementary material for: The kinetics of carbon pair formation in silicon prohibits reaching thermal equilibrium
Source: Nat Commun. 2023 Jan 23;14:361. doi: 10.1038/s41467-023-36090-2 (PMC9870972; doi:10.1038/s41467-023-36090-2)
Supplement: Supplementary file 3 — Source Data [file 41467_2023_36090_MOESM3_ESM.zip]

Archive with 18 entries (11 files):
- Source_Data/
- Source_Data/Coordinates_VASP_format/
- Source_Data/Coordinates_VASP_format/512/
- Source_Data/Coordinates_VASP_format/512/A0.CONTCAR.gz
- Source_Data/Coordinates_VASP_format/512/B0.CONTCAR.gz
- Source_Data/Coordinates_VASP_format/512/C0.CONTCAR.gz
- Source_Data/Coordinates_VASP_format/64/
- Source_Data/Coordinates_VASP_format/64/ac_transbarrier.CONTCAR.gz
- Source_Data/Coordinates_VASP_format/64/A_formation/
- Source_Data/Coordinates_VASP_format/64/A_formation/abarrier.CONTCAR.gz
- Source_Data/Coordinates_VASP_format/64/A_formation/afinal.CONTCAR.gz
- Source_Data/Coordinates_VASP_format/64/A_formation/ainit.CONTCAR.gz
- Source_Data/Coordinates_VASP_format/64/C_formation/
- Source_Data/Coordinates_VASP_format/64/C_formation/cbarrier.CONTCAR.gz
- Source_Data/Coordinates_VASP_format/64/C_formation/cfinal.CONTCAR.gz
- Source_Data/Coordinates_VASP_format/64/C_formation/cinit.CONTCAR.gz
- Source_Data/Raw_data_of_plots_in_main_text/
- Source_Data/Raw_data_of_plots_in_main_text/barrier_data.xlsx
