# Supplementary material for: The kinetics of carbon pair formation in silicon prohibits reaching thermal equilibrium
Source: Nat Commun. 2023 Jan 23;14:361. doi: 10.1038/s41467-023-36090-2 (PMC9870972; doi:10.1038/s41467-023-36090-2)
Supplement: Supplementary file 3 — Source Data [file 41467_2023_36090_MOESM3_ESM.zip › Source_Data/Raw_data_of_plots_in_main_text/barrier_data.xlsx]

## Sheet: Sheet1
Figure 4a	d(Å)	dE(eV)	de+(eV)		Figure 4b	d(Å)	dE(eV)		Figure 5	d(Å)	dE(eV)	de+(eV)
	0	0				0	0			0	-408.36	0
	0.2044	0.038636				0.32981	0.047142			0.36838	-408.24	0.12065
	0.44709	0.17023				0.71252	0.6679			0.73606	-407.68	0.67957
	0.6601	0.24599				1.3207	1.0738			1.1019	-407.7	0.66276
	0.80677	-0.3096				1.7556	0.42626			1.4123	-407.62	0.74109
	0.97911	-1.077				2.2564	-0.73706			2.4861	-405.76	2.5972
	1.1019	-1.5287				2.4394	-0.91991			3.0914	-406.91	1.4499
	1.2937	-1.6914								3.519	-407.05	1.3091
	0		0							4.137	-408.7	-0.33853
	0.18415		0.097884							4.4036	-408.74	-0.37596
	0.47598		0.32285							0.39505			0.022466
	0.69395		0.1097							0.80259			0.29307
	0.84073		-0.3076							1.2026			0.4352
	0.98892		-0.97173							1.253			0.33415
	1.1474		-1.3892							1.516			1.1207
	1.2856		-1.5331							2.1551			2.3393
										3.0831			1.2952
										3.7106			1.0555
										4.3603			-0.3482
										4.654			-0.39054
